# Supplementary material for: GDF15 expression in glioma is associated with malignant progression, immune microenvironment, and serves as a prognostic factor
Source: CNS Neurosci Ther. 2021 Oct 25;28(1):158–71. doi: 10.1111/cns.13749 (PMC8673705; doi:10.1111/cns.13749)
Supplement: Supplementary file 7 — Table S1 [file CNS-28-158-s010.xlsx]

## Sheet: Sheet1
Table S1. Characteristics of glioma patients in TCGA and CGGA datasets.
Characteristics	TCGA (n = 588)				CGGA (n = 508)
	LGG (n = 447)		GBM (n = 141)		LGG (n = 329)		GBM (n = 179)
	n	%	n	%	n	%	n	%
GDF15 expression
Median	3.7		7.5		1.8		3.6
Range	0 - 11.0		2.5 - 11.2		0 - 6.7		0.4 - 7.9
Age, years
Median	43.3		60.5		40.2		48.7
Range	14 - 87		21 - 89		11 - 69		14 - 73
Gender
Male	250	55.9284	94	66.6667	186	56.535	104	58.1006
Female	197	44.0716	47	33.3333	143	43.465	75	41.8994
Grade
II	209	46.7562	-	-	144	43.769	-	-
III	238	53.2438	-	-	185	56.231	-	-
IV	-	-	141	100	-	-	179	100
IDH status
Mutant	363	81.2081	8	5.67376	251	76.2918	35	19.5531
Wildtype	84	18.7919	133	94.3262	78	23.7082	144	80.4469
1p19q status
Co-deletion	150	33.557	0	0	100	30.3951	10	5.58659
Non-co-deletion	297	66.443	141	100	229	69.6049	169	94.4134
