# Supplementary material for: GDF15 expression in glioma is associated with malignant progression, immune microenvironment, and serves as a prognostic factor
Source: CNS Neurosci Ther. 2021 Oct 25;28(1):158–71. doi: 10.1111/cns.13749 (PMC8673705; doi:10.1111/cns.13749)
Supplement: Supplementary file 8 — Table S2 [file CNS-28-158-s001.xlsx]

## Sheet: Sheet1
Table S2. Biological functions related to GDF15 expression in different glioma cohorts.
Cohort	Hallmark	NES	enrichmentScore	P-value
TCGA-LGG	INTERFERON_GAMMA_RESPONSE	2.57038	0.73969	0.00128041
	EPITHELIAL_MESENCHYMAL_TRANSITION	2.50278	0.720468	0.00128866
	TNFA_SIGNALING_VIA_NFKB	2.46858	0.709059	0.00128041
	INTERFERON_ALPHA_RESPONSE	2.40017	0.754695	0.0014245
	ALLOGRAFT_REJECTION	2.32734	0.671797	0.00128205
	IL6_JAK_STAT3_SIGNALING	2.19725	0.698061	0.00144718
	E2F_TARGETS	2.17687	0.627579	0.00127389
	INFLAMMATORY_RESPONSE	2.15725	0.619636	0.00128041
	G2M_CHECKPOINT	2.12552	0.613571	0.00127714
	APOPTOSIS	2.08076	0.611241	0.00132979
	ANGIOGENESIS	2.07849	0.764598	0.00163666
	COAGULATION	2.06534	0.617561	0.00137552
	IL2_STAT5_SIGNALING	1.99884	0.575399	0.00128866
	COMPLEMENT	1.97485	0.568277	0.00128866
	HYPOXIA	1.92093	0.552795	0.00128041
	P53_PATHWAY	1.81986	0.523606	0.0012837
	ESTROGEN_RESPONSE_LATE	1.75464	0.504223	0.00127877
	KRAS_SIGNALING_UP	1.73248	0.498091	0.00128535
	MYOGENESIS	1.56493	0.448958	0.00127551
	GLYCOLYSIS	1.52846	0.439227	0.00127877
	MTORC1_SIGNALING	1.51043	0.434634	0.00129032
	DNA_REPAIR	1.47576	0.440203	0.00137174
	XENOBIOTIC_METABOLISM	1.47565	0.423857	0.00128041
	UV_RESPONSE_DN	1.41887	0.424285	0.00828729
	APICAL_JUNCTION	1.38495	0.398681	0.0064433
	UV_RESPONSE_UP	1.33938	0.396974	0.0190476
	ESTROGEN_RESPONSE_EARLY	1.32739	0.381964	0.0219355
TCGA-GBM	TNFA_SIGNALING_VIA_NFKB	2.92557	0.725175	0.00641026
	EPITHELIAL_MESENCHYMAL_TRANSITION	2.8976	0.719187	0.00649351
	INTERFERON_GAMMA_RESPONSE	2.68979	0.669882	0.00645161
	INFLAMMATORY_RESPONSE	2.55503	0.633328	0.00641026
	INTERFERON_ALPHA_RESPONSE	2.49275	0.684551	0.00411523
	IL6_JAK_STAT3_SIGNALING	2.4391	0.668746	0.00377358
	ALLOGRAFT_REJECTION	2.37579	0.593586	0.00628931
	HYPOXIA	2.36583	0.589199	0.00645161
	IL2_STAT5_SIGNALING	2.35095	0.583507	0.00649351
	ANGIOGENESIS	2.29691	0.734536	0.00297619
	APOPTOSIS	2.26476	0.582399	0.00588235
	COAGULATION	2.18966	0.570126	0.00529101
	P53_PATHWAY	2.0696	0.516175	0.00645161
	COMPLEMENT	2.01855	0.501249	0.00653595
	GLYCOLYSIS	1.87171	0.462815	0.00636943
	MTORC1_SIGNALING	1.74858	0.433827	0.00632911
	ANDROGEN_RESPONSE	1.73424	0.475161	0.00429185
	APICAL_JUNCTION	1.63591	0.406035	0.00649351
	KRAS_SIGNALING_UP	1.63288	0.405045	0.00636943
	TGF_BETA_SIGNALING	1.60638	0.478208	0.0102041
	UV_RESPONSE_DN	1.57128	0.409464	0.00540541
	ESTROGEN_RESPONSE_EARLY	1.56071	0.387216	0.00632911
	MYOGENESIS	1.50302	0.371454	0.00657895
	XENOBIOTIC_METABOLISM	1.49866	0.371481	0.00641026
	CHOLESTEROL_HOMEOSTASIS	1.48854	0.424935	0.015873
	UNFOLDED_PROTEIN_RESPONSE	1.42005	0.379189	0.012931
	ESTROGEN_RESPONSE_LATE	1.33144	0.329222	0.00636943
	UV_RESPONSE_UP	1.32417	0.338697	0.0216216
	SPERMATOGENESIS	-1.46962	-0.448635	0.00373134
	KRAS_SIGNALING_DN	-1.5215	-0.44966	0.00356295
	PANCREAS_BETA_CELLS	-1.61536	-0.588557	0.00452489
CGGA-LGG	EPITHELIAL_MESENCHYMAL_TRANSITION	2.00031	0.66971	0.000999001
	COAGULATION	1.90916	0.653471	0.001
	MYC_TARGETS_V1	1.88819	0.632423	0.000999001
	TNFA_SIGNALING_VIA_NFKB	1.84438	0.617393	0.000999001
	APOPTOSIS	1.82909	0.61777	0.000999001
	INTERFERON_GAMMA_RESPONSE	1.79434	0.601341	0.000999001
	COMPLEMENT	1.78973	0.599721	0.000999001
	ANGIOGENESIS	1.77141	0.666706	0.00102354
	OXIDATIVE_PHOSPHORYLATION	1.76371	0.591788	0.000999001
	INTERFERON_ALPHA_RESPONSE	1.7371	0.600653	0.000999001
	HYPOXIA	1.73542	0.582184	0.000999001
	MTORC1_SIGNALING	1.69422	0.567223	0.000999001
	IL6_JAK_STAT3_SIGNALING	1.68461	0.587905	0.00100301
	ALLOGRAFT_REJECTION	1.66371	0.558847	0.000999001
	E2F_TARGETS	1.65057	0.552515	0.000999001
	P53_PATHWAY	1.63031	0.546302	0.000999001
	IL2_STAT5_SIGNALING	1.61061	0.539235	0.000999001
	REACTIVE_OXYGEN_SPECIES_PATHWAY	1.56784	0.57343	0.00101112
	MYOGENESIS	1.56632	0.524925	0.000999001
	G2M_CHECKPOINT	1.56149	0.523189	0.000999001
	CHOLESTEROL_HOMEOSTASIS	1.55689	0.548041	0.00100402
	DNA_REPAIR	1.55323	0.525265	0.000999001
	GLYCOLYSIS	1.55177	0.519924	0.000999001
	KRAS_SIGNALING_UP	1.54791	0.518643	0.000999001
	INFLAMMATORY_RESPONSE	1.50999	0.505925	0.000999001
	UNFOLDED_PROTEIN_RESPONSE	1.49701	0.514777	0.001
	ADIPOGENESIS	1.48054	0.496177	0.000999001
	ESTROGEN_RESPONSE_LATE	1.47979	0.495806	0.000999001
	TGF_BETA_SIGNALING	1.46041	0.525462	0.0020141
	UV_RESPONSE_UP	1.42149	0.480312	0.000999001
	XENOBIOTIC_METABOLISM	1.4214	0.476858	0.000999001
	PI3K_AKT_MTOR_SIGNALING	1.3978	0.482136	0.001998
	MYC_TARGETS_V2	1.38914	0.497552	0.00403226
	PROTEIN_SECRETION	1.3572	0.468777	0.004995
	UV_RESPONSE_DN	1.35058	0.458075	0.001998
	APICAL_JUNCTION	1.34007	0.448985	0.000999001
	FATTY_ACID_METABOLISM	1.31534	0.444834	0.001998
	PEROXISOME	1.29574	0.446936	0.017982
	ANDROGEN_RESPONSE	1.28106	0.443481	0.021
	HEME_METABOLISM	1.25399	0.420693	0.00799201
CGGA-GBM	EPITHELIAL_MESENCHYMAL_TRANSITION	1.91459	0.669063	0.000999001
	COAGULATION	1.86465	0.664652	0.000999001
	COMPLEMENT	1.81461	0.634702	0.000999001
	TNFA_SIGNALING_VIA_NFKB	1.80146	0.629744	0.000999001
	HYPOXIA	1.79178	0.627775	0.000999001
	OXIDATIVE_PHOSPHORYLATION	1.74336	0.611183	0.000999001
	IL6_JAK_STAT3_SIGNALING	1.71866	0.624973	0.000999001
	INTERFERON_GAMMA_RESPONSE	1.70813	0.59756	0.000999001
	APOPTOSIS	1.69596	0.597038	0.000999001
	INTERFERON_ALPHA_RESPONSE	1.68972	0.609677	0.000999001
	MYC_TARGETS_V1	1.68771	0.589966	0.000999001
	REACTIVE_OXYGEN_SPECIES_PATHWAY	1.68654	0.63715	0.001
	ANGIOGENESIS	1.64677	0.638656	0.001002
	MTORC1_SIGNALING	1.6181	0.565735	0.000999001
	P53_PATHWAY	1.58718	0.555152	0.000999001
	GLYCOLYSIS	1.56247	0.546522	0.000999001
	IL2_STAT5_SIGNALING	1.548	0.540954	0.000999001
	ALLOGRAFT_REJECTION	1.54176	0.540751	0.000999001
	ADIPOGENESIS	1.51125	0.528684	0.000999001
	MYOGENESIS	1.5075	0.527375	0.000999001
	INFLAMMATORY_RESPONSE	1.48407	0.519101	0.000999001
	KRAS_SIGNALING_UP	1.44958	0.507123	0.000999001
	DNA_REPAIR	1.43486	0.506793	0.000999001
	FATTY_ACID_METABOLISM	1.43349	0.5061	0.000999001
	XENOBIOTIC_METABOLISM	1.41429	0.49551	0.000999001
	UNFOLDED_PROTEIN_RESPONSE	1.41279	0.506373	0.001998
	UV_RESPONSE_UP	1.41276	0.498162	0.000999001
	CHOLESTEROL_HOMEOSTASIS	1.41157	0.516971	0.000999001
	PROTEIN_SECRETION	1.4031	0.505659	0.000999001
	PI3K_AKT_MTOR_SIGNALING	1.38858	0.498992	0.000999001
	TGF_BETA_SIGNALING	1.38742	0.518147	0.00600601
	APICAL_JUNCTION	1.37517	0.481202	0.000999001
	ESTROGEN_RESPONSE_LATE	1.31625	0.460398	0.000999001
	ANDROGEN_RESPONSE	1.27164	0.459038	0.010989
	HEME_METABOLISM	1.18183	0.414067	0.025974
