# Supplementary material for: GDF15 expression in glioma is associated with malignant progression, immune microenvironment, and serves as a prognostic factor
Source: CNS Neurosci Ther. 2021 Oct 25;28(1):158–71. doi: 10.1111/cns.13749 (PMC8673705; doi:10.1111/cns.13749)
Supplement: Supplementary file 9 — Table S3 [file CNS-28-158-s007.xlsx]

## Sheet: Sheet1
Table S3. Univariate and multivariate Cox regression analysis of various clinical and molecular features related to survival in GBM.
Characteristics	TCGA-GBM						CGGA-GBM
	Univariate			Multivariate			Univariate			Multivariate
	HR	95% CI	P-value	HR	95% CI	P-value	HR	95% CI	P-value	HR	95% CI	P-value
GDF15	1.09	0.98-1.22	0.102	0.93	0.81-1.07	0.305	1	0.92-1.09	0.955	0.93	0.84-1.02	0.108
Age	1.03	1.01-1.04	0.001	1.01	1-1.03	0.145	1.01	0.99-1.02	0.272	1	0.99-1.02	0.585
Gender	0.81	0.54-1.21	0.307	0.91	0.61-1.36	0.634	0.85	0.61-1.19	0.349	0.89	0.63-1.24	0.488
IDH status	6.83	2.13-21.93	0.001	6.04	1.55-23.49	0.009	2.04	1.29-3.21	0.002	2.11	1.26-3.51	0.004
1p19q status	NA	NA	NA	NA	NA	NA	2.02	0.89-4.57	0.093	1.6	0.68-3.77	0.282
NA, GBM patients in TCGA have only non-co-deletion phenotypes of 1p19q. HR, hazard ratio. CI, confidence interval.
Bold values indicate P < 0.05.
